# Supplementary material for: Hardly habitual: chimpanzees and gorillas show flexibility in their motor responses when presented with a causally-clear task
Source: PeerJ. 2019 Jan 8;7:e6195. doi: 10.7717/peerj.6195 (PMC6329335; doi:10.7717/peerj.6195)
Supplement: Data S1 [file peerj-07-6195-s001.xlsx]

## Sheet: Trials used in analyses
Session per individual	Phase	Trial	Focal	Species	Group	Date	Straw Removal Method
1	1	1	AM	Gorilla	B	2016-10-13	1,2,3,4
1	1	2	AM	Gorilla	B	2016-10-13	1,4,3,2
1	1	3	AM	Gorilla	B	2016-10-13	1,4,3,2
2	1	4	AM	Gorilla	B	2016-10-26	1,2,3,4
2	1	5	AM	Gorilla	B	2016-10-26	1,2,3,4
2	1	6	AM	Gorilla	B	2016-10-26	1,2,3,4
3	1	7	AM	Gorilla	B	2016-11-04	1,2,3,4
3	1	8	AM	Gorilla	B	2016-11-04	1,2,4,3
3	1	9	AM	Gorilla	B	2016-11-04	1,2,3,4
3	1	10	AM	Gorilla	B	2016-11-04	3,2,1,4
3	1	11	AM	Gorilla	B	2016-11-04	2,1,3,4
3	1	12	AM	Gorilla	B	2016-11-04	2,1,3,4
4	1	13	AM	Gorilla	B	2016-11-11	1,2,4,3
4	1	14	AM	Gorilla	B	2016-11-11	1,2,3,4
4	1	15	AM	Gorilla	B	2016-11-11	1,2,3,4
4	1	16	AM	Gorilla	B	2016-11-11	1,2,3,4
4	1	17	AM	Gorilla	B	2016-11-11	2,1,3,4
4	1	18	AM	Gorilla	B	2016-11-11	4,1,3,2
4	1	19	AM	Gorilla	B	2016-11-11	4,3,2,1
4	1	20	AM	Gorilla	B	2016-11-11	2,3,4,1
4	2	1	AM	Gorilla	B	2016-11-11	2,1
4	2	2	AM	Gorilla	B	2016-11-11	2,1
4	2	3	AM	Gorilla	B	2016-11-23	2,1
5	2	4	AM	Gorilla	B	2016-11-23	2,3,1
5	2	5	AM	Gorilla	B	2016-11-23	2,3,1
5	2	6	AM	Gorilla	B	2016-11-23	2,3,1
5	2	7	AM	Gorilla	B	2016-11-23	2,1
5	2	8	AM	Gorilla	B	2016-11-23	2,1
5	2	9	AM	Gorilla	B	2016-11-23	2,1
5	2	10	AM	Gorilla	B	2016-11-23	2,1
5	2	11	AM	Gorilla	B	2016-11-23	2,1
6	2	12	AM	Gorilla	B	2016-12-02	1,2
6	2	13	AM	Gorilla	B	2016-12-02	1,2
6	2	14	AM	Gorilla	B	2016-12-02	2,1
6	2	15	AM	Gorilla	B	2016-12-02	2,1
6	2	16	AM	Gorilla	B	2016-12-02	2,1
6	2	17	AM	Gorilla	B	2016-12-02	2,1
6	2	18	AM	Gorilla	B	2016-12-02	2,1
6	2	19	AM	Gorilla	B	2016-12-02	1,2
6	2	20	AM	Gorilla	B	2016-12-02	1,2
1	1	1	AZ	Gorilla	B	2016-12-09	1,2,3,4
1	1	2	AZ	Gorilla	B	2016-12-09	1,2,3,4
1	1	3	AZ	Gorilla	B	2016-12-09	1,2,3,4
2	1	4	AZ	Gorilla	B	2016-12-12	1,2,3,4
2	1	5	AZ	Gorilla	B	2016-12-12	2,4,3,5,1
2	1	6	AZ	Gorilla	B	2016-12-12	4,3,2,1
2	1	7	AZ	Gorilla	B	2016-12-12	1,2,3,4
3	1	8	AZ	Gorilla	B	2016-12-13	1,3,4,2
3	1	9	AZ	Gorilla	B	2016-12-13	3,1,2,4
3	1	10	AZ	Gorilla	B	2016-12-13	2,1,3,4
3	1	11	AZ	Gorilla	B	2016-12-13	2,3,1,4
4	1	12	AZ	Gorilla	B	2016-12-14	1,2,3,4
4	1	13	AZ	Gorilla	B	2016-12-14	2,3,4,1
4	1	14	AZ	Gorilla	B	2016-12-14	3,4,2,1
4	1	15	AZ	Gorilla	B	2016-12-14	2,3,4,1
4	1	16	AZ	Gorilla	B	2016-12-14	2,3,4,1
4	1	17	AZ	Gorilla	B	2016-12-14	4,2,3,1
5	1	18	AZ	Gorilla	B	2016-12-15	1,2,3,4
5	1	19	AZ	Gorilla	B	2016-12-15	1,3,4,2
5	1	20	AZ	Gorilla	B	2016-12-15	1,2,3,4
5	1	21	AZ	Gorilla	B	2016-12-15	3,4,2,1
5	2	1	AZ	Gorilla	B	2016-12-15	1,2
5	2	2	AZ	Gorilla	B	2016-12-15	1,2
5	2	3	AZ	Gorilla	B	2016-12-15	1,2
5	2	4	AZ	Gorilla	B	2016-12-15	1,2
6	2	5	AZ	Gorilla	B	2016-12-16	1,2
6	2	6	AZ	Gorilla	B	2016-12-16	1,2
6	2	7	AZ	Gorilla	B	2016-12-16	1,2
6	2	8	AZ	Gorilla	B	2016-12-16	1,2
6	2	9	AZ	Gorilla	B	2016-12-16	1,2
6	2	10	AZ	Gorilla	B	2016-12-16	1,2
6	2	11	AZ	Gorilla	B	2016-12-16	1,2
6	2	12	AZ	Gorilla	B	2016-12-16	1,2
7	2	13	AZ	Gorilla	B	2016-12-19	1,2
7	2	14	AZ	Gorilla	B	2016-12-19	1,2
7	2	15	AZ	Gorilla	B	2016-12-19	1,2
7	2	16	AZ	Gorilla	B	2016-12-19	1,2
7	2	17	AZ	Gorilla	B	2016-12-19	1,2
7	2	18	AZ	Gorilla	B	2016-12-19	1,2
7	2	19	AZ	Gorilla	B	2016-12-19	1,2
7	2	20	AZ	Gorilla	B	2016-12-19	1,2
1	1	1	BA	Gorilla	A	2017-02-03	1,3,4,2
2	1	2	BA	Gorilla	A	2017-02-13	1,2,4,3
2	1	3	BA	Gorilla	A	2017-02-13	1,2,3,4
3	1	4	BA	Gorilla	A	2017-02-14	3,2,4,1
3	1	5	BA	Gorilla	A	2017-02-14	4,3,2,1
4	1	6	BA	Gorilla	A	2017-02-15	1,2,4,3
4	1	7	BA	Gorilla	A	2017-02-15	1,2,3,4
4	1	8	BA	Gorilla	A	2017-02-15	2,1,3,4
5	1	9	BA	Gorilla	A	2017-02-16	3,2,1,4
5	1	10	BA	Gorilla	A	2017-02-16	1,2,3,4
5	1	11	BA	Gorilla	A	2017-02-16	1,2,3,4
6	1	12	BA	Gorilla	A	2017-02-21	1,2,3,4
6	1	13	BA	Gorilla	A	2017-02-21	2,1,3,4
6	1	14	BA	Gorilla	A	2017-02-21	4,2,1,3
7	1	15	BA	Gorilla	A	2017-02-22	1,2,3,4
7	1	16	BA	Gorilla	A	2017-02-22	1,2,3,4
7	1	17	BA	Gorilla	A	2017-02-22	5,4,1,2,3
8	1	18	BA	Gorilla	A	2017-02-23	1,2,3,4
8	1	19	BA	Gorilla	A	2017-02-23	1,2,3,4
8	1	20	BA	Gorilla	A	2017-02-23	1,2,3,5,4
9	1	21	BA	Gorilla	A	2017-02-24	1,2,3,5,4
9	1	22	BA	Gorilla	A	2017-02-24	1,2,3,4
9	1	23	BA	Gorilla	A	2017-02-24	3,1,2,4
10	2	1	BA	Gorilla	A	2017-02-27	1,2
10	2	2	BA	Gorilla	A	2017-02-27	1,2
10	2	3	BA	Gorilla	A	2017-02-27	1,2
11	2	4	BA	Gorilla	A	2017-02-28	1,2
11	2	5	BA	Gorilla	A	2017-02-28	1,2
11	2	6	BA	Gorilla	A	2017-02-28	2,1
12	2	7	BA	Gorilla	A	2017-03-01	1,2
12	2	8	BA	Gorilla	A	2017-03-01	1,2
13	2	9	BA	Gorilla	A	2017-03-02	1,2
13	2	10	BA	Gorilla	A	2017-03-02	1,2
13	2	11	BA	Gorilla	A	2017-03-02	1,2
14	2	12	BA	Gorilla	A	2017-03-03	1,2
14	2	13	BA	Gorilla	A	2017-03-03	1,2
14	2	14	BA	Gorilla	A	2017-03-03	1,2
15	2	15	BA	Gorilla	A	2017-03-07	1,2
15	2	16	BA	Gorilla	A	2017-03-07	1,2
15	2	17	BA	Gorilla	A	2017-03-07	1,2
16	2	18	BA	Gorilla	A	2017-03-08	1,2
16	2	19	BA	Gorilla	A	2017-03-08	1,2
16	2	20	BA	Gorilla	A	2017-03-08	1,2
1	1	1	BH	Gorilla	A	2017-04-10	2,1,3,4
1	1	2	BH	Gorilla	A	2017-04-10	1,4,3,2
1	1	3	BH	Gorilla	A	2017-04-10	4,3,2,1
2	1	4	BH	Gorilla	A	2017-04-12	1,4,3,2
2	1	5	BH	Gorilla	A	2017-04-12	2,4,3,1
2	1	6	BH	Gorilla	A	2017-04-12	1,2,3,4
3	1	7	BH	Gorilla	A	2017-04-14	1,4,3,2
3	1	8	BH	Gorilla	A	2017-04-14	2,4,3,1
3	1	9	BH	Gorilla	A	2017-04-14	4,3,2,1
4	1	10	BH	Gorilla	A	2017-04-17	1,2,3,4
4	1	11	BH	Gorilla	A	2017-04-17	4,1,2,3
4	1	12	BH	Gorilla	A	2017-04-17	1,2,3,4
5	1	13	BH	Gorilla	A	2017-04-21	2,3,1,4
5	1	14	BH	Gorilla	A	2017-04-21	2,1,3,4
5	1	15	BH	Gorilla	A	2017-04-21	4,3,2,1
6	1	16	BH	Gorilla	A	2017-04-24	1,2,3,4
6	1	17	BH	Gorilla	A	2017-04-24	1,2,3,4
7	1	18	BH	Gorilla	A	2017-04-28	1,2,3,4
7	1	19	BH	Gorilla	A	2017-04-28	1,2,3,4
7	1	20	BH	Gorilla	A	2017-04-28	2,1,3,4
7	2	1	BH	Gorilla	A	2017-04-28	1,2
8	2	2	BH	Gorilla	A	2017-05-01	2,1
8	2	3	BH	Gorilla	A	2017-05-01	1,2
8	2	4	BH	Gorilla	A	2017-05-01	2,1
9	2	5	BH	Gorilla	A	2017-05-03	1,2
9	2	6	BH	Gorilla	A	2017-05-03	1,2
9	2	7	BH	Gorilla	A	2017-05-03	1,2
10	2	8	BH	Gorilla	A	2017-05-12	1,2
10	2	9	BH	Gorilla	A	2017-05-12	1,2
10	2	10	BH	Gorilla	A	2017-05-12	1,2
11	2	11	BH	Gorilla	A	2017-05-15	2,1
11	2	12	BH	Gorilla	A	2017-05-15	1,2
12	2	13	BH	Gorilla	A	2017-05-22	2,1
12	2	14	BH	Gorilla	A	2017-05-22	2,1
13	2	15	BH	Gorilla	A	2017-05-23	1,2
13	2	16	BH	Gorilla	A	2017-05-23	1,2
13	2	17	BH	Gorilla	A	2017-05-23	2,1
14	2	18	BH	Gorilla	A	2017-05-29	1,2
14	2	19	BH	Gorilla	A	2017-05-29	2,1
14	2	20	BH	Gorilla	A	2017-05-29	1,2
1	1	1	CA	Chimpanzee	C	2016-06-02	4,3,2,1
1	1	2	CA	Chimpanzee	C	2016-06-02	2,1,3,4
1	1	3	CA	Chimpanzee	C	2016-06-02	1,2,3,4
1	1	4	CA	Chimpanzee	C	2016-06-02	3,4,2,1
2	1	5	CA	Chimpanzee	C	2016-06-07	3,4,2,1
2	1	6	CA	Chimpanzee	C	2016-06-07	1,4,3,2
2	1	7	CA	Chimpanzee	C	2016-06-07	4,3,2,1
3	1	8	CA	Chimpanzee	C	2016-06-13	2,1,3,4
3	1	9	CA	Chimpanzee	C	2016-06-13	4,3,2,1
3	1	10	CA	Chimpanzee	C	2016-06-13	4,3,2,1
3	1	11	CA	Chimpanzee	C	2016-06-13	4,3,2,1
3	1	12	CA	Chimpanzee	C	2016-06-13	4,3,2,1
3	1	13	CA	Chimpanzee	C	2016-06-13	4,3,2,1
4	1	14	CA	Chimpanzee	C	2016-06-15	2,3,4,1
4	1	15	CA	Chimpanzee	C	2016-06-15	4,3,2,1
4	1	16	CA	Chimpanzee	C	2016-06-15	1,2,4,3
4	1	17	CA	Chimpanzee	C	2016-06-15	4,3,2,1
4	1	18	CA	Chimpanzee	C	2016-06-15	4,3,2,1
5	1	19	CA	Chimpanzee	C	2016-06-20	4,3,2,1
6	1	20	CA	Chimpanzee	C	2016-06-29	4,3,2,1
7	2	1	CA	Chimpanzee	C	2016-07-07	2,1
7	2	2	CA	Chimpanzee	C	2016-07-07	2,1
7	2	3	CA	Chimpanzee	C	2016-07-07	1,2
8	2	4	CA	Chimpanzee	C	2016-07-25	4,5,3,2,1
8	2	5	CA	Chimpanzee	C	2016-07-25	2,1
8	2	6	CA	Chimpanzee	C	2016-07-25	1,2
8	2	7	CA	Chimpanzee	C	2016-07-25	1,2
8	2	8	CA	Chimpanzee	C	2016-07-25	1,2
8	2	9	CA	Chimpanzee	C	2016-07-25	2,1
8	2	10	CA	Chimpanzee	C	2016-07-25	2,1
8	2	11	CA	Chimpanzee	C	2016-07-25	2,1
9	2	12	CA	Chimpanzee	C	2016-07-27	2,1
9	2	13	CA	Chimpanzee	C	2016-07-27	1,2
9	2	14	CA	Chimpanzee	C	2016-07-27	2,1
9	2	15	CA	Chimpanzee	C	2016-07-27	2,1
9	2	16	CA	Chimpanzee	C	2016-07-27	1,2
9	2	17	CA	Chimpanzee	C	2016-07-27	2,1
9	2	18	CA	Chimpanzee	C	2016-07-27	2,1
9	2	19	CA	Chimpanzee	C	2016-07-27	2,1
9	2	20	CA	Chimpanzee	C	2016-07-27	2,1
1	1	1	CH	Chimpanzee	C	2016-06-02	4,2,3,1
1	1	2	CH	Chimpanzee	C	2016-06-02	4,3,2,1
1	1	3	CH	Chimpanzee	C	2016-06-02	4,3,2,1
1	1	4	CH	Chimpanzee	C	2016-06-02	3,4,2,1
1	1	5	CH	Chimpanzee	C	2016-06-02	4,1,3,2
1	1	6	CH	Chimpanzee	C	2016-06-02	4,3,2,1
1	1	7	CH	Chimpanzee	C	2016-06-02	4,3,2,1
1	1	8	CH	Chimpanzee	C	2016-06-02	4,3,2,1
1	1	9	CH	Chimpanzee	C	2016-06-02	4,3,2,1
1	1	10	CH	Chimpanzee	C	2016-06-02	4,3,2,1
2	1	11	CH	Chimpanzee	C	2016-06-07	4,3,2,1
3	1	12	CH	Chimpanzee	C	2016-06-15	2,4,3,1
3	1	13	CH	Chimpanzee	C	2016-06-15	5,4,3,2,1
4	1	14	CH	Chimpanzee	C	2016-06-20	4,3,2,1
4	1	15	CH	Chimpanzee	C	2016-06-20	4,3,2,1
4	1	16	CH	Chimpanzee	C	2016-06-20	4,3,2,1
4	1	17	CH	Chimpanzee	C	2016-06-20	4,3,1,2
4	1	18	CH	Chimpanzee	C	2016-06-20	4,3,2,1
4	1	19	CH	Chimpanzee	C	2016-06-20	4,3,2,1
4	1	20	CH	Chimpanzee	C	2016-06-20	4,3,2,1
4	1	21	CH	Chimpanzee	C	2016-06-20	4,3,2,1
4	2	1	CH	Chimpanzee	C	2016-06-20	4,2,1
5	2	2	CH	Chimpanzee	C	2016-06-27	3,2,1
5	2	3	CH	Chimpanzee	C	2016-06-27	4,1,3,2
5	2	4	CH	Chimpanzee	C	2016-06-27	4,2,1
5	2	5	CH	Chimpanzee	C	2016-06-27	5,3,1,2
5	2	6	CH	Chimpanzee	C	2016-06-27	5,2,1
5	2	7	CH	Chimpanzee	C	2016-06-27	2,1
6	2	8	CH	Chimpanzee	C	2016-06-29	3,2,1
6	2	9	CH	Chimpanzee	C	2016-06-29	4,2,1
6	2	10	CH	Chimpanzee	C	2016-06-29	1,2
6	2	11	CH	Chimpanzee	C	2016-06-29	2,1
6	2	12	CH	Chimpanzee	C	2016-06-29	2,1
7	2	13	CH	Chimpanzee	C	2016-07-13	1,2
8	2	14	CH	Chimpanzee	C	2016-07-18	2,1
9	2	15	CH	Chimpanzee	C	2016-07-20	2,1
9	2	16	CH	Chimpanzee	C	2016-07-20	2,1
9	2	17	CH	Chimpanzee	C	2016-07-20	2,1
9	2	18	CH	Chimpanzee	C	2016-07-20	2,1
9	2	19	CH	Chimpanzee	C	2016-07-20	2,1
9	2	20	CH	Chimpanzee	C	2016-07-20	2,1
1	1	1	CO	Chimpanzee	D	2017-08-03	5,4,3,2,1
1	1	2	CO	Chimpanzee	D	2017-08-03	4,5,1,2,3
2	1	3	CO	Chimpanzee	D	2017-08-08	1,4,3,2
2	1	4	CO	Chimpanzee	D	2017-08-08	1,4,3,2
2	1	5	CO	Chimpanzee	D	2017-08-08	4,3,2,1
3	1	6	CO	Chimpanzee	D	2017-08-15	4,1,3,2
3	1	7	CO	Chimpanzee	D	2017-08-15	4,3,2,1
3	1	8	CO	Chimpanzee	D	2017-08-15	4,3,2,1
3	1	9	CO	Chimpanzee	D	2017-08-15	2,4,3,1
4	1	10	CO	Chimpanzee	D	2017-08-22	4,3,2,1
4	1	11	CO	Chimpanzee	D	2017-08-22	4,3,2,1
4	1	12	CO	Chimpanzee	D	2017-08-22	5,4,3,2,1
5	1	13	CO	Chimpanzee	D	2017-08-31	3,4,2,1
5	1	14	CO	Chimpanzee	D	2017-08-31	4,3,2,1
5	1	15	CO	Chimpanzee	D	2017-08-31	4,5,3,1,2
5	1	16	CO	Chimpanzee	D	2017-08-31	4,3,2,1
6	1	17	CO	Chimpanzee	D	2017-09-05	4,3,2,1
6	1	18	CO	Chimpanzee	D	2017-09-05	4,3,2,1
6	1	19	CO	Chimpanzee	D	2017-09-05	4,3,2,1
7	1	20	CO	Chimpanzee	D	2017-09-07	4,5,3,2,1
7	1	21	CO	Chimpanzee	D	2017-09-07	4,3,2,1
7	1	22	CO	Chimpanzee	D	2017-09-07	4,3,2,1
7	1	23	CO	Chimpanzee	D	2017-09-07	4,3,2,1
8	1	24	CO	Chimpanzee	D	2017-09-11	4,3,2,1
8	1	25	CO	Chimpanzee	D	2017-09-11	4,3,2,1
8	1	26	CO	Chimpanzee	D	2017-09-11	4,3,2,1
8	2	1	CO	Chimpanzee	D	2017-09-11	2,1
8	2	2	CO	Chimpanzee	D	2017-09-11	2,1
9	2	3	CO	Chimpanzee	D	2017-09-14	2,1
9	2	4	CO	Chimpanzee	D	2017-09-14	2,1
9	2	5	CO	Chimpanzee	D	2017-09-14	2,1
9	2	6	CO	Chimpanzee	D	2017-09-14	2,1
10	2	7	CO	Chimpanzee	D	2017-09-18	2,1
10	2	8	CO	Chimpanzee	D	2017-09-18	2,1
10	2	9	CO	Chimpanzee	D	2017-09-18	2,1
10	2	10	CO	Chimpanzee	D	2017-09-18	1,2
10	2	11	CO	Chimpanzee	D	2017-09-18	2,1
11	2	12	CO	Chimpanzee	D	2017-09-19	2,1
11	2	13	CO	Chimpanzee	D	2017-09-19	2,1
11	2	14	CO	Chimpanzee	D	2017-09-19	2,1
11	2	15	CO	Chimpanzee	D	2017-09-19	2,1
11	2	16	CO	Chimpanzee	D	2017-09-19	2,1
12	2	17	CO	Chimpanzee	D	2017-09-21	2,1
12	2	18	CO	Chimpanzee	D	2017-09-21	2,1
12	2	19	CO	Chimpanzee	D	2017-09-21	2,1
12	2	20	CO	Chimpanzee	D	2017-09-21	2,1
1	1	1	KW	Gorilla	A	2017-01-09	2,1,3,4
1	1	2	KW	Gorilla	A	2017-01-09	3,4,2,1
1	1	3	KW	Gorilla	A	2017-01-09	4,3,2,1
2	1	4	KW	Gorilla	A	2017-01-10	2,3,4,1
2	1	5	KW	Gorilla	A	2017-01-10	4,3,2,1
2	1	6	KW	Gorilla	A	2017-01-10	4,3,2,1
2	1	7	KW	Gorilla	A	2017-01-10	5,4,3,2,1
2	1	8	KW	Gorilla	A	2017-01-10	4,5,3,2,1
2	1	9	KW	Gorilla	A	2017-01-10	3,4,2,1
3	1	10	KW	Gorilla	A	2017-01-12	2,1,3,4
3	1	11	KW	Gorilla	A	2017-01-12	4,3,1,2
3	1	12	KW	Gorilla	A	2017-01-12	4,3,2,1
3	1	13	KW	Gorilla	A	2017-01-12	4,2,1,3
3	1	14	KW	Gorilla	A	2017-01-12	3,2,1,4
3	1	15	KW	Gorilla	A	2017-01-12	3,1,4,5,2
3	1	16	KW	Gorilla	A	2017-01-12	4,3,2,1
3	1	17	KW	Gorilla	A	2017-01-12	1,2,4,3
4	1	18	KW	Gorilla	A	2017-01-13	4,5,3,2,1
4	1	19	KW	Gorilla	A	2017-01-13	5,4,3,2,1
4	1	20	KW	Gorilla	A	2017-01-13	3,4,2,1
4	1	21	KW	Gorilla	A	2017-01-13	3,4,2,1
4	1	22	KW	Gorilla	A	2017-01-13	4,3,2,1
4	1	23	KW	Gorilla	A	2017-01-13	4,3,2,1
4	1	24	KW	Gorilla	A	2017-01-13	3,2,4,1
4	1	25	KW	Gorilla	A	2017-01-13	3,1,4,2
5	1	26	KW	Gorilla	A	2017-01-18	4,2,3,1
5	2	1	KW	Gorilla	A	2017-01-18	2,1
5	2	2	KW	Gorilla	A	2017-01-18	3,2,1
5	2	3	KW	Gorilla	A	2017-01-18	2,1
5	2	4	KW	Gorilla	A	2017-01-18	2,1
5	2	5	KW	Gorilla	A	2017-01-18	2,1
5	2	6	KW	Gorilla	A	2017-01-18	1,2
6	2	7	KW	Gorilla	A	2017-01-19	2,3,1
6	2	8	KW	Gorilla	A	2017-01-19	3,2,1
6	2	9	KW	Gorilla	A	2017-01-19	1,3,2
6	2	10	KW	Gorilla	A	2017-01-19	2,1
6	2	11	KW	Gorilla	A	2017-01-19	2,1
6	2	12	KW	Gorilla	A	2017-01-19	2,1
6	2	13	KW	Gorilla	A	2017-01-19	2,1
6	2	14	KW	Gorilla	A	2017-01-19	2,1
6	2	15	KW	Gorilla	A	2017-01-19	3,1,2
7	2	16	KW	Gorilla	A	2017-01-20	2,1
7	2	17	KW	Gorilla	A	2017-01-20	2,1
7	2	18	KW	Gorilla	A	2017-01-20	2,1
7	2	19	KW	Gorilla	A	2017-01-20	2,1
7	2	20	KW	Gorilla	A	2017-01-20	2,1
1	1	1	KY	Chimpanzee	C	2016-06-13	1,3,2,4
2	1	2	KY	Chimpanzee	C	2016-06-20	4,3,2,1
2	1	3	KY	Chimpanzee	C	2016-06-20	4,3,2,1
3	1	4	KY	Chimpanzee	C	2016-06-27	5,4,3,2,1
3	1	5	KY	Chimpanzee	C	2016-06-27	4,3,2,1
3	1	6	KY	Chimpanzee	C	2016-06-27	2,3,1,4
3	1	7	KY	Chimpanzee	C	2016-06-27	1,5,4,3,2
4	1	8	KY	Chimpanzee	C	2016-07-05	4,1,3,2
5	1	9	KY	Chimpanzee	C	2016-07-07	1,4,3,2
5	1	10	KY	Chimpanzee	C	2016-07-07	4,3,2,1
6	1	11	KY	Chimpanzee	C	2016-07-11	1,2,3,4
6	1	12	KY	Chimpanzee	C	2016-07-11	1,2,4,3
7	1	13	KY	Chimpanzee	C	2016-07-18	2,1,3,4
7	1	14	KY	Chimpanzee	C	2016-07-18	1,2,3,4
8	1	15	KY	Chimpanzee	C	2016-07-25	1,2,3,4
8	1	16	KY	Chimpanzee	C	2016-07-25	1,2,4,3
9	1	17	KY	Chimpanzee	C	2016-07-27	4,3,1,2
9	1	18	KY	Chimpanzee	C	2016-07-27	1,2,3,4
9	1	19	KY	Chimpanzee	C	2016-07-27	4,3,2,1
10	1	20	KY	Chimpanzee	C	2016-08-01	1,2,3,4
10	1	21	KY	Chimpanzee	C	2016-08-01	4,3,1,2
10	1	22	KY	Chimpanzee	C	2016-08-01	4,2,3,1
10	2	1	KY	Chimpanzee	C	2016-08-01	2,1
10	2	2	KY	Chimpanzee	C	2016-08-01	3,2,1
10	2	3	KY	Chimpanzee	C	2016-08-01	2,1
11	2	4	KY	Chimpanzee	C	2016-08-08	3,2,1
11	2	5	KY	Chimpanzee	C	2016-08-08	2,1
11	2	6	KY	Chimpanzee	C	2016-08-08	3,2,1
11	2	7	KY	Chimpanzee	C	2016-08-08	2,1
11	2	8	KY	Chimpanzee	C	2016-08-08	1,2
12	2	9	KY	Chimpanzee	C	2016-08-15	1,2
12	2	10	KY	Chimpanzee	C	2016-08-15	2,1
12	2	11	KY	Chimpanzee	C	2016-08-15	2,1
12	2	12	KY	Chimpanzee	C	2016-08-15	2,1
12	2	13	KY	Chimpanzee	C	2016-08-15	2,1
12	2	14	KY	Chimpanzee	C	2016-08-15	2,1
12	2	15	KY	Chimpanzee	C	2016-08-15	2,1
12	2	16	KY	Chimpanzee	C	2016-08-15	2,1
12	2	17	KY	Chimpanzee	C	2016-08-15	2,1
12	2	18	KY	Chimpanzee	C	2016-08-15	2,1
12	2	19	KY	Chimpanzee	C	2016-08-15	1,2
13	2	20	KY	Chimpanzee	C	2016-08-17	2,1
1	1	1	MA	Chimpanzee	D	2017-06-27	4,3,2,1
1	1	2	MA	Chimpanzee	D	2017-06-27	2,4,3,1
1	1	3	MA	Chimpanzee	D	2017-06-27	4,3,2,1
1	1	4	MA	Chimpanzee	D	2017-06-27	1,2,3,4
2	1	5	MA	Chimpanzee	D	2017-06-29	4,3,2,1
2	1	6	MA	Chimpanzee	D	2017-06-29	4,3,1,2
2	1	7	MA	Chimpanzee	D	2017-06-29	2,1,3,4
2	1	8	MA	Chimpanzee	D	2017-06-29	4,3,2,1
3	1	9	MA	Chimpanzee	D	2017-07-06	5,4,3,2,1
3	1	10	MA	Chimpanzee	D	2017-07-06	5,3,4,2,1
3	1	11	MA	Chimpanzee	D	2017-07-06	4,3,2,1
3	1	12	MA	Chimpanzee	D	2017-07-06	4,3,2,1
4	1	13	MA	Chimpanzee	D	2017-07-11	4,3,2,1
4	1	14	MA	Chimpanzee	D	2017-07-11	4,3,2,1
4	1	15	MA	Chimpanzee	D	2017-07-11	4,1,2,3
5	1	16	MA	Chimpanzee	D	2017-07-13	1,2,3,4,5
5	1	17	MA	Chimpanzee	D	2017-07-13	4,3,2,1
5	1	18	MA	Chimpanzee	D	2017-07-13	4,3,2,1
5	1	19	MA	Chimpanzee	D	2017-07-13	4,3,2,1
6	1	20	MA	Chimpanzee	D	2017-07-20	4,3,2,1
6	1	21	MA	Chimpanzee	D	2017-07-20	4,3,2,1
6	1	22	MA	Chimpanzee	D	2017-07-20	4,3,2,1
6	1	23	MA	Chimpanzee	D	2017-07-20	4,3,2,1
7	2	1	MA	Chimpanzee	D	2017-07-25	2,1
7	2	2	MA	Chimpanzee	D	2017-07-25	2,1
7	2	3	MA	Chimpanzee	D	2017-07-25	2,1
7	2	4	MA	Chimpanzee	D	2017-07-25	2,1
8	2	5	MA	Chimpanzee	D	2017-08-03	4,2,1
8	2	6	MA	Chimpanzee	D	2017-08-03	2,1
8	2	7	MA	Chimpanzee	D	2017-08-03	1,2
9	2	8	MA	Chimpanzee	D	2017-08-08	2,1
9	2	9	MA	Chimpanzee	D	2017-08-08	2,1
9	2	10	MA	Chimpanzee	D	2017-08-08	2,1
10	2	11	MA	Chimpanzee	D	2017-08-15	2,1
10	2	12	MA	Chimpanzee	D	2017-08-15	2,1
10	2	13	MA	Chimpanzee	D	2017-08-15	2,1
10	2	14	MA	Chimpanzee	D	2017-08-15	1,2
10	2	15	MA	Chimpanzee	D	2017-08-15	2,1
11	2	16	MA	Chimpanzee	D	2017-08-22	1,2
11	2	17	MA	Chimpanzee	D	2017-08-22	2,1
11	2	18	MA	Chimpanzee	D	2017-08-22	4,2,1
11	2	19	MA	Chimpanzee	D	2017-08-22	2,1
11	2	20	MA	Chimpanzee	D	2017-08-22	2,1
1	1	1	MO	Gorilla	B	2016-10-26	3,4,2,1
1	1	2	MO	Gorilla	B	2016-10-26	2,1,3,4
2	1	3	MO	Gorilla	B	2016-10-28	2,1,3,4
2	1	4	MO	Gorilla	B	2016-10-28	1,3,2,4
2	1	5	MO	Gorilla	B	2016-10-28	1,2,3,4
2	1	6	MO	Gorilla	B	2016-10-28	2,1,3,4
2	1	7	MO	Gorilla	B	2016-10-28	1,2,3,4
2	1	8	MO	Gorilla	B	2016-10-28	4,2,1,3
2	1	9	MO	Gorilla	B	2016-10-28	2,1,3,4
2	1	10	MO	Gorilla	B	2016-10-28	4,2,1,3
3	1	11	MO	Gorilla	B	2016-11-02	4,3,2,1
3	1	12	MO	Gorilla	B	2016-11-02	4,3,2,1
3	1	13	MO	Gorilla	B	2016-11-02	4,3,2,1
3	1	14	MO	Gorilla	B	2016-11-02	2,1,3,4
3	1	15	MO	Gorilla	B	2016-11-02	2,4,3,1
3	1	16	MO	Gorilla	B	2016-11-02	3,4,2,1
3	1	17	MO	Gorilla	B	2016-11-02	2,1,3,4
3	1	18	MO	Gorilla	B	2016-11-02	1,2,3,4
4	1	19	MO	Gorilla	B	2016-11-09	1,2,3,4
4	1	20	MO	Gorilla	B	2016-11-09	4,3,2,1
4	2	1	MO	Gorilla	B	2016-11-09	1,2
4	2	2	MO	Gorilla	B	2016-11-09	1,2
4	2	3	MO	Gorilla	B	2016-11-09	2,1
4	2	4	MO	Gorilla	B	2016-11-09	1,2
4	2	5	MO	Gorilla	B	2016-11-09	1,2
5	2	6	MO	Gorilla	B	2016-11-16	1,2
5	2	7	MO	Gorilla	B	2016-11-16	2,1
5	2	8	MO	Gorilla	B	2016-11-16	1,2
5	2	9	MO	Gorilla	B	2016-11-16	1,2
5	2	10	MO	Gorilla	B	2016-11-16	1,2
5	2	11	MO	Gorilla	B	2016-11-16	1,2
5	2	12	MO	Gorilla	B	2016-11-16	1,2
5	2	13	MO	Gorilla	B	2016-11-16	1,2
6	2	14	MO	Gorilla	B	2016-11-18	1,2
6	2	15	MO	Gorilla	B	2016-11-18	1,2
6	2	16	MO	Gorilla	B	2016-11-18	1,2
6	2	17	MO	Gorilla	B	2016-11-18	1,2
6	2	18	MO	Gorilla	B	2016-11-18	2,1
6	2	19	MO	Gorilla	B	2016-11-18	1,2
6	2	20	MO	Gorilla	B	2016-11-18	1,2
1	1	1	OP	Chimpanzee	C	2016-06-02	4,3,2,1
2	1	2	OP	Chimpanzee	C	2016-06-15	1,4,3,2
2	1	3	OP	Chimpanzee	C	2016-06-15	1,4,3,2
2	1	4	OP	Chimpanzee	C	2016-06-15	1,2,4,5,3
2	1	5	OP	Chimpanzee	C	2016-06-15	4,2,1,3
2	1	6	OP	Chimpanzee	C	2016-06-15	1,3,4,2
2	1	7	OP	Chimpanzee	C	2016-06-15	1,4,3,2
3	1	8	OP	Chimpanzee	C	2016-06-22	2,5,4,1,3
4	1	9	OP	Chimpanzee	C	2016-06-27	1,2,4,3
5	1	10	OP	Chimpanzee	C	2016-06-29	1,4,3,2
5	1	11	OP	Chimpanzee	C	2016-06-29	3,4,2,1
6	1	12	OP	Chimpanzee	C	2016-07-05	4,3,1,2
6	1	13	OP	Chimpanzee	C	2016-07-05	4,3,2,1
6	1	14	OP	Chimpanzee	C	2016-07-05	4,3,2,1
6	1	15	OP	Chimpanzee	C	2016-07-05	4,3,2,1
6	1	16	OP	Chimpanzee	C	2016-07-05	4,3,2,1
6	1	17	OP	Chimpanzee	C	2016-07-05	4,3,2,1
6	1	18	OP	Chimpanzee	C	2016-07-05	4,3,2,1
6	1	19	OP	Chimpanzee	C	2016-07-05	4,3,2,1
6	1	20	OP	Chimpanzee	C	2016-07-05	4,3,2,1
7	1	21	OP	Chimpanzee	C	2016-07-07	1,2,3,4
7	1	22	OP	Chimpanzee	C	2016-07-07	3,4,2,1
7	1	23	OP	Chimpanzee	C	2016-07-07	4,3,2,1
7	2	1	OP	Chimpanzee	C	2016-07-07	2,1
7	2	2	OP	Chimpanzee	C	2016-07-07	1,2
7	2	3	OP	Chimpanzee	C	2016-07-07	1,2
8	2	4	OP	Chimpanzee	C	2016-07-11	2,1
8	2	5	OP	Chimpanzee	C	2016-07-11	1,2
8	2	6	OP	Chimpanzee	C	2016-07-11	2,1
8	2	7	OP	Chimpanzee	C	2016-07-11	3,1,2
8	2	8	OP	Chimpanzee	C	2016-07-11	2,1
8	2	9	OP	Chimpanzee	C	2016-07-11	2,1
8	2	10	OP	Chimpanzee	C	2016-07-11	2,1
8	2	11	OP	Chimpanzee	C	2016-07-11	2,1
8	2	12	OP	Chimpanzee	C	2016-07-11	1,2
9	2	13	OP	Chimpanzee	C	2016-07-13	2,1
10	2	14	OP	Chimpanzee	C	2016-07-20	2,1
10	2	15	OP	Chimpanzee	C	2016-07-20	2,1
10	2	16	OP	Chimpanzee	C	2016-07-20	1,2
10	2	17	OP	Chimpanzee	C	2016-07-20	2,1
10	2	18	OP	Chimpanzee	C	2016-07-20	1,2
10	2	19	OP	Chimpanzee	C	2016-07-20	2,1
11	2	20	OP	Chimpanzee	C	2016-08-01	2,1
1	1	1	PA	Gorilla	A	2017-04-10	3,2,1,5,4
1	1	2	PA	Gorilla	A	2017-04-10	1,2,3,4
2	1	3	PA	Gorilla	A	2017-04-12	2,1,3,4
2	1	4	PA	Gorilla	A	2017-04-12	2,1,3,4
2	1	5	PA	Gorilla	A	2017-04-12	4,3,2,1
3	1	6	PA	Gorilla	A	2017-04-14	2,3,4,1
3	1	7	PA	Gorilla	A	2017-04-14	2,4,1,3
3	1	8	PA	Gorilla	A	2017-04-14	2,1,3,4
4	1	9	PA	Gorilla	A	2017-04-17	2,1,3,4
4	1	10	PA	Gorilla	A	2017-04-17	3,4,1,2
4	1	11	PA	Gorilla	A	2017-04-17	4,5,2,3,1
5	1	12	PA	Gorilla	A	2017-04-21	4,3,1,2
5	1	13	PA	Gorilla	A	2017-04-21	1,3,4,2
6	1	14	PA	Gorilla	A	2017-04-24	2,3,4,1
6	1	15	PA	Gorilla	A	2017-04-24	4,3,1,2
6	1	16	PA	Gorilla	A	2017-04-24	4,2,3,1
7	1	17	PA	Gorilla	A	2017-04-28	2,3,4,1
7	1	18	PA	Gorilla	A	2017-04-28	4,3,2,1
8	1	19	PA	Gorilla	A	2017-05-03	2,3,4,1
8	1	20	PA	Gorilla	A	2017-05-03	3,4,5,2,1
8	1	21	PA	Gorilla	A	2017-05-03	3,4,5,2,1
9	2	1	PA	Gorilla	A	2017-05-05	2,1
9	2	2	PA	Gorilla	A	2017-05-05	3,2,1
9	2	3	PA	Gorilla	A	2017-05-05	2,3,1
10	2	4	PA	Gorilla	A	2017-05-10	2,1
10	2	5	PA	Gorilla	A	2017-05-10	2,3,1
10	2	6	PA	Gorilla	A	2017-05-10	2,1
11	2	7	PA	Gorilla	A	2017-05-12	2,1
11	2	8	PA	Gorilla	A	2017-05-12	2,1
11	2	9	PA	Gorilla	A	2017-05-12	2,1
12	2	10	PA	Gorilla	A	2017-05-15	2,1
12	2	11	PA	Gorilla	A	2017-05-15	2,1
12	2	12	PA	Gorilla	A	2017-05-15	2,1
13	2	13	PA	Gorilla	A	2017-05-22	2,1
13	2	14	PA	Gorilla	A	2017-05-22	1,2
14	2	15	PA	Gorilla	A	2017-05-23	2,1
14	2	16	PA	Gorilla	A	2017-05-23	2,1
14	2	17	PA	Gorilla	A	2017-05-23	2,1
15	2	18	PA	Gorilla	A	2017-05-29	3,2,1
15	2	19	PA	Gorilla	A	2017-05-29	2,1
15	2	20	PA	Gorilla	A	2017-05-29	2,1

## Sheet: Aborted trials
Phase	Focal	Abort trial?	Species	Group	Date
1	BH	Y	Gorilla	A	2017-04-24
2	BH	Y	Gorilla	A	2017-05-15
2	BH	Y	Gorilla	A	2017-05-22
1	CA	Y	Chimpanzee	C	2016-06-13
1	CA	Y	Chimpanzee	C	2016-06-15
1	CA	Y	Chimpanzee	C	2016-06-15
1	CA	Y	Chimpanzee	C	2016-09-26
1	CH	Y	Chimpanzee	C	2016-06-20
1	CH	Y	Chimpanzee	C	2016-07-18
2	CH	Y	Chimpanzee	C	2016-07-20
1	CO	Y	Chimpanzee	D	2017-08-22
1	CO	Y	Chimpanzee	D	2017-09-05
1	KY	Y	Chimpanzee	C	2016-06-15
1	KY	Y	Chimpanzee	C	2016-06-27
1	KY	Y	Chimpanzee	C	2016-07-27
1	KY	Y	Chimpanzee	C	2016-08-01
2	KY	Y	Chimpanzee	C	2016-08-10
2	KY	Y	Chimpanzee	C	2016-08-10
1	OP	Y	Chimpanzee	C	2016-06-29
2	OP	Y	Chimpanzee	C	2016-07-25
2	PA	Y	Gorilla	A	2017-05-22
